# Supplementary material for: K63-linked ubiquitination regulates RIPK1 kinase activity to prevent cell death during embryogenesis and inflammation
Source: Nat Commun. 2019 Sep 13;10:4157. doi: 10.1038/s41467-019-12033-8 (PMC6744441; doi:10.1038/s41467-019-12033-8)
Supplement: Supplementary file 4 — Source Data [file 41467_2019_12033_MOESM4_ESM.zip › Source Data 1 - Raw data of all reported averages in graphs and charts.xlsx]

## Sheet: Fig 1
Figure 1e
	Ripk1+/+	Ripk1K376R/K376R
	0.566723	2.46879
	0.126092	1.47045
	0.14434	1.87824
Figure 1f
	Ripk1+/+	Ripk1K376R/K376R	Caspase8-/-Ripk3-/-
	1.33523	3.80036	0.923089
	1.25543	3.55969	1.15342
	1.16788	4.66754	1.10234
Figure 1g
CXCL1	RIPK1+/+	RIPK1K376R/K376		IL6	RIPK1+/+	RIPK1K376R/K376R		IFNβ	RIPK1+/+	RIPK1K376R/K376
	0.909339	8.13538			1.02184	59.1208			1.32888	97.9182
	1.13447	10.9039			1.00769	54.1344			0.332899	110.111
	0.956196	8.91385			0.970472	51.275			0.293565	126.509
									2.04466	108.544
CXCL2	RIPK1+/+	RIPK1K376R/K376		TNF	RIPK1+/+	RIPK1K376R/K376R
	1.07031	66.7022			0.982828	12.0656		IFN γ	RIPK1+/+	RIPK1K376R/K376
	1.07946	72.0116			0.987837	12.999			0.698224	122.444
	0.850228	52.8002			1.02933	11.6078			2.40633	123.66
									0.301666	106.484
									0.593782	118.35

## Sheet: Fig 2
Figure 2a	Ripk1+/+				Ripk1K376R/K376R				Ripk1-/-
0	0	0.151121	0.577233	0	0	0.286822	0	0.268896	0	0	0.249139	0.92328
3	2.39068	1.48891	1.95466	2.02403	3.38808	7.2064	7.86967	9.25001	1.998	4.29398	4.20605	4.60663
6	3.9564	3.0249	3.53029	3.0249	10.2091	11.679	12.2527	12.2168	6.47273	7.75262	7.87963	7.01986
12	5.46265	8.24724	5.95813	6.55271	21.1979	22.0136	24.093	25.6078	15.3831	16.7705	19.3791	17.1515
24	9.21838	9.93187	9.91205	11.1805	34.4186	34.7234	34.9833	36.041	22.867	26.2671	27.9964	20.8739
Figure 2b	Ripk1+/+			Ripk1K376R/K376R			Ripk1-/-
C	1.0034	0	2.5548	0	2.9519	1.6934	0.0925	0.3005	1.1502
TC	1.4897	4.6697	5.3875	32.9519	37.2311	39.1991	17.0619	20.1599	22.9689
TCN	0	0	0.4785	18.2761	20.1831	16.0793	16.5649	14.8136	15.8886
TCZ	0	6.6147	3.3421	42.2654	42.4943	43.5698	1.1213	3.0402	3.647
TCZN	0	0	1.3662	0	4.6911	5.6293	2.4795	0.4277	3.9245
Figure 2c(x10^3)	Ripk1+/+			Ripk1K376R/K376R			Ripk1-/-
CTR	6.095	6.272	6.011	6.249	5.612	5.88	6.141	5.812	6.262
C	6.203	6.232	6.242	19.983	19.491	21.773	13.428	12.721	13.687
TC	26.677	25.965	27.221	80.95	79.632	83.034	60.241	59.436	62.463
TCN	22.856	23.3	22.829	66.845	70.206	69.826	60.88	58.026	61.096
TCZ	4.794	5.165	5.027	5.159	5.143	5.187	5.488	6.084	5.744
TCZN	4.871	5.081	4.961	6.007	5.865	5.873	5.836	5.539	5.784

## Sheet: Fig 3
Figure 3d
	Ripk1+/+			Ripk1K376R/K376R			Ripk1+/+-IκBαSR			Ripk1K376R/K376R-IκBαSR
0	0.181735	0	0	0.224725	2.6967	1.75905	1.30324	0.629774	2.87617	1.23199	2.95475	4.94489
2	3.88438	6.62463	8.59211	21.6472	25.1227	26.75	22.2892	22.6146	22.244	38.2797	37.464	38.2459
4	17.396	17.1257	21.4542	41.6167	43.1743	50.4817	32.2465	35.537	37.2456	73.7536	73.6149	81.4976
Figure 3h	Ripk1+/+			Ripk1K376R/K376R
Z	2.57039	2.81496	3.45573	8.34828	8.28449	5.19694
T	5.93074	0	0	0	6.796	6.00285
TZ	2.68779	2.82474	2.78317	42.5282	36.974	43.5254
TZ-TAK1i	54.9272	57.2433	52.5867	64.4472	59.061	56.7049
TZ-IKK1i	32.7083	34.1464	46.2329	45.082	47.3381	51.3655
TZ-MK2i	13.933	17.7555	17.9928	65.3743	79.6956	77.969

## Sheet: Fig 4
Figure 4c
	Ripk1K376R/+Tnfr1-/-	Ripk1K376R/K376RTnf1-/-
	18.7033	45.76
	18.8967	47.55
	17.65	48.9267
	20.76	51.0433
Figure 4g	AST			ALT
	Ripk1K376R/+Tnfr1-/-	Ripk1K376R/K376RTnfr1-/-			Ripk1K376R/+Tnfr1-/-	Ripk1K376R/K376RTnfr1-/-
	48.7129	105.921			8.83107	19.7805
	56.0184	145.823			14.4923	19.0051
	48.1173	119.537			13.7143	16.346
	42.2891	97.6803			5.36248	13.9882
Figure 4h	IL1b			IL6				TNF
	Ripk1K376R/+Tnfr1-/-	Ripk1K376R/K376RTnfr1-/-			Ripk1K376R/+Tnfr1-/-	Ripk1K376R/K376RTnfr1-/-			Ripk1K376R/+Tnfr1-/-	Ripk1K376R/K376RTnfr1-/-
	140.077	474.039			7.38029	81.7849			14.5335	112.449
	108.933	347.781			6.70678	85.8504			11.2649	103.733
	104.116	351.142			6.57209	95.7938			11.786	48.2617
	123.497	411.638			6.36391	98.096			9.70167	63.4204
Figure 4i	percentage
	Ripk1K376R/+Tnfr1-/-						Ripk1K376R/K376RTnfr1-/-
Neutrohpil	1.25	1.24	1.01	1.2	1.04	0.93	0.067	0.076	0.51	0.41	0.11	0.093
CD11b+	4.42	4.58	4.06	4.56	4.08	4.25	69	69.3	75.4	75.2	70.2	71.8
	Number(x10^4)
	Ripk1K376R/+Tnfr1-/-						Ripk1K376R/K376RTnfr1-/-
Neutrohpil	26.643	24.6137	18.6661	21.6676	18.5126	16.6153	0.693134	0.697122	3.68589	2.53367	1.06983	0.966954
CD11b+	94.2097	90.9119	75.034	82.337	72.6265	75.9299	713.824	635.665	544.933	464.712	682.744	746.53

## Sheet: Fig 5
Figure 5b	Ripk1K376R/+Ripk3-/-Caspase8-/-	Ripk1K376R/K376RRipk3-/-Caspase8-/-
	22.16	21.9367
	20.36	20.3517
	21.8133	22.0083
	19.83	21.4217
Figure 5e
IL1b				IL6			TNF
	Ripk1K376R/+Ripk3-/-Caspase8-/-	Ripk1K376R/K376RRipk3-/-Caspase8-/-			Ripk1K376R/+Ripk3-/-Caspase8-/-	Ripk1K376R/K376RRipk3-/-Caspase8-/-		Ripk1K376R/+Ripk3-/-Caspase8-/-	Ripk1K376R/K376RRipk3-/-Caspase8-/-
	89.4367	96.6285			22.1921	27.9867		31.5555	36.1431
	79.6815	88.5822			28.1749	26.3968		29.7694	35.968
	76.9756	86.8733			26.8361	16.272		33.6216	22.4152
	82.1025	84.1763			24.4513	16.8159		36.2131	21.0144
Figure 5f
AST				ALT
	Ripk1K376R/+Caspase8-/-Ripk3-/-	Ripk1K376R/K376RCaspase8-/-Ripk3-/-			Ripk1K376R/+Ripk3-/-Caspase8-/-	Ripk1K376R/K376RRipk3-/-Caspase8-/-
	98.5769	35.8542			19.5306	15.4255
	56.5994	39.6029			17.4154	17.1982
	58.4498	97.7511			15.8451	18.3682
	60.6684	97.2818			14.6308	19.002
Figure 5g	Percentage
	Ripk1K376R/+Ripk3-/-Caspase8-/-				Ripk1K376R/K376RRipk3-/-Caspase8-/-
Neutrohpil	0.82	0.85	2.26	2.21	0.81	0.9	1.1	1.1
CD11b+	3.44	3.32	3.9	3.83	3.73	3.66	4.96	4.69
	Number(x10^5)
	Ripk1K376R/+Ripk3-/-Caspase8-/-				Ripk1K376R/K376RRipk3-/-Caspase8-/-
Neutrohpil	6.65343	5.35883	15	15.2467	5.84828	7.31891	7.29456	7.58032
CD11b+	27.912	20.931	25.885	26.423	26.931	29.7636	39.5233	39.2109

## Sheet: Fig 6
Figure 6c
	Ripk1K376R/+	Ripk1K376R/-
	24.7767	61.0217
	23.19	54.5433
	21.2083	60.6583
	22.1033	52.45
Figure 6f
	Percentage
	Ripk1K376R/+				Ripk1K376R/-
Neutrophil	1.17	1.42	1.19	1.6	30.9	33.6	39.8	37.6
	Number(x10^5)
	Ripk1K376R/+				Ripk1K376R/-
Neutrophil	22.0613	19.0359	13.9994	23.3474	358.884	358.486	494.58	482.566
Figure 6g
C	Ripk1K376R/K376R			Ripk1-/-			Ripk1K376R/-
TC	0	2.23561	1.13042	1.05517	0	0	0.16848	0.882938	2.96551
TCN	31.465	34.8512	35.8958	20.2508	19.289	16.5284	7.8337	12.7551	11.9608
TCZ	16.3961	18.99	11.7937	19.7018	17.9496	13.3863	2.01543	0	5.06327
TCZN	38.6008	38.197	39.0701	0	0.603512	1.14473	14.9973	14.7655	14.7312
	0	1.77133	2.33654	0.011681	0	1.16809	0	3.06431	3.22393

## Sheet: Fig 7
Figure 7b	Ripk1K376R/+Tnfr1-/-	Ripk1K376R/-Tnfr1-/-
	22.875	21.14
	21.435	19.93
	19.605	20.3733
	22.925	20.9
Figure 7d
	percentage
	Ripk1K376R/+ Tnfr1-/-				Ripk1K376R/- Tnfr1-/-				Ripk1K376R/- Tnfr1+/-
Neutrophil	1.46	1.58	1.89	1.62	7.16	4.64	8.13	9.96	45.2	46.8	36.1	42.3
	Number(x10^6)
	Ripk1K376R/+ Tnfr1-/-				Ripk1K376R/- Tnfr1-/-				Ripk1K376R/- Tnfr1+/-
Neutrophil	1.76421	1.49328	1.2549	1.54166	8.88298	4.87508	6.62563	7.51808	24.7132	34.4835	20.9447	35.8505
Figure 7f
	Ripk1K376R/+Ripk3-/-Caspase8-/-	Ripk1K376R/-Ripk3-/-Caspase8-/-
	19.72	19.5783
	21.5767	18.8817
	20.9767	22.4267
	22.0733	22.6867
Figure 7g
	Percentage
	Ripk1K376R/+Ripk3-/-Caspase8-/-				Ripk1K376R/-Ripk3-/-Caspase8-/-
Neutrophil	1.09	1.1	0.73	0.76	0.94	0.97	1.05	1.09
	Number(x10^5)
	Ripk1K376R/+Ripk3-/-Caspase8-/-				Ripk1K376R/-Ripk3-/-Caspase8-/-
Neutrophil	8.72	7.7	6.205	5.7	7.52	7.275	7.875	8.502

## Sheet: Fig S2
Figure S2c
	Ripk1K376R/K376R						Ripk1-/-
0	11.711	10.351	12.109	11.626	9.773	12.019	10.261	9.896	10.718	10.339	9.924	10.772
3	30.651	27.67	33.146	30.916	27.567	32.774	27.516	25.309	28.455	27.439	25.287	28.751
6	31.216	28.551	33.154	30.579	28.659	33.369	23.362	22.583	25.093	23.653	22.531	25.479

## Sheet: Fig S3
Figure S3c
A20	Ripk1K376R/+		Ripk1K376R/K376R
0	0.982062	1.01794	1.29403	1.39963
1	14.6549	12.5973	5.07364	5.00175
2	22.9899	24.7342	5.78079	8.09331
4	8.64245	9.27487	3.97063	4.44072
Ikba	Ripk1K376R/+		Ripk1K376R/K376R
0	1.01254	0.987459	0.971523	0.962702
1	15.0573	14.0657	6.71534	6.69673
2	10.4497	12.8056	5.11939	5.91693
4	12.1992	11.295	3.48696	2.79491
TNF	Ripk1K376R/+		Ripk1K376R/K376R
0	0.919039	1.08096	2.02961	2.61308
1	22.7751	22.5633	8.05075	7.95711
2	21.9463	21.2035	7.09631	6.41205
4	10.6544	9.83736	3.69364	4.15152
IL6	Ripk1K376R/+		Ripk1K376R/K376R
0	0.946126	1.05387	1.76183	1.95641
1	7.77841	8.04224	10.7959	9.4787
2	16.0943	16.2285	9.84337	11.2693
4	24.2349	21.9965	6.99174	7.04719

## Sheet: Fig S4
Figure S4e
	Ripk1K376R/+Tnfr1-/-	Ripk1K376R/K376RTnfr1-/-	Ripk1-/-Tnfr1-/-
	24.2	48.2	40.54
	24.1	44.3	37.21
	22.2	45.3	42.5
	25.3	39.6	46.24
	19.3	38.4	38.5
	20.1	40.45	44.64
Figure S4h
					Figure S4i(x10^6)
	Ripk1K376R/+Tnfr1-/-	Ripk1K376R/K376RTnfr1-/-				Ripk1K376R/+Tnfr1-/-						Ripk1K376R/K376RTnfr1-/-
IL1b	8.01807	83.0432			Splenocyte	40.5	39.5	37	35	34	34.5	17.5	15.5	12	10	16	17
	12.4898	42.2017
	15.3715	52.2382				percentage
	15.0734	52.8344				Ripk1K376R/+Tnfr1-/-						Ripk1K376R/K376RTnfr1-/-
					Spleen CD4+ T cells	8.07	7.96	7.69	7.51	8.24	8.3	3.97	3.72	1.63	1.73	3.35	3.59
					Spleen CD8+ T cells	3.63	3.86	3.7	3.83	3.27	3.35	1.47	1.33	0.94	0.96	1.48	1.48
	Ripk1K376R/+Tnfr1-/-	Ripk1K376R/K376RTnfr1-/-			Spleen B cells	68.1	68	67.4	68.6	67.3	67.1	16.5	16.8	10.5	10.8	14.7	14.9
IL6	1.19823	3.88818
	2.47916	0.868848				Number(x10^5)
	6.61473	0.850549				Ripk1K376R/+Tnfr1-/-						Ripk1K376R/K376RTnfr1-/-
	2.44256	1.674			Spleen CD4+ T cells	25.7795	25	21.4616	19.808	21.9565	22.6582	5.18682	4.27806	1.48906	1.3177	3.99464	4.4849
					Spleen CD8+ T cells	11.596	12.1231	10.3261	10.1018	8.71332	9.14518	1.92056	1.52952	0.85872	0.731207	1.7648	1.84893
	Ripk1K376R/+Tnfr1-/-	Ripk1K376R/K376RTnfr1-/-			Spleen B cells	168.239	158.623	152.555	141.145	129.098	129.651	16.924	15.1965	7.76763	6.58868	13.5062	15.0126
TNF	2.58239	15.7061
	2.55796	8.03229
	0.26069	6.7859
	0.822787	7.15249

[truncated: 7 more sheets: Fig S5, Fig S6, Fig S7, Fig S8, Fig S9, Fig S10, Fig S11]
